# Supplementary material for: How Useful Is Image-Based Active Learning for Plant Organ Segmentation?
Source: Plant Phenomics. 2022 Feb 24;2022:9795275. doi: 10.34133/2022/9795275 (PMC8897744; doi:10.34133/2022/9795275)
Supplement: Supplementary Materials — The supplementary material contains class-imbalance statistics and more results of experiments done as part of Section 5.2. [file 9795275.f1.zip]

Archive with 2 entries (2 files):
- Supplementary.pdf
- supplementary.tex
