# Supplementary material for: How Useful Is Image-Based Active Learning for Plant Organ Segmentation?
Source: Plant Phenomics. 2022 Feb 24;2022:9795275. doi: 10.34133/2022/9795275 (PMC8897744; doi:10.34133/2022/9795275)
Supplement: Supplementary Materials — The supplementary material contains class-imbalance statistics and more results of experiments done as part of Section 5.2. [file 9795275.f1.zip › supplementary.tex]

\documentclass{article}
\usepackage[utf8]{inputenc}
\usepackage{authblk}
\usepackage{setspace}
\usepackage[margin=1.25in]{geometry}
\usepackage{graphicx}
\graphicspath{ {./figures/} }
\usepackage{subcaption}
\usepackage{amsmath}

\renewcommand{\figurename}{Figure S\hspace{-1mm}}

%%%%%% Bibliography %%%%%%
% Replace "sample" in the \addbibresource line below with the name of your .bib file.
\usepackage[style=ieee, 
citestyle=numeric-comp,
sorting=none]{biblatex}
\addbibresource{sample.bib}

%%%%%% Title %%%%%%
% Full titles can be a maximum of 200 characters, including spaces. 
% Title Format: Use title case, capitalizing the first letter of each word, except for certain small words, such as articles and short prepositions
\title{Supplementary Section: How Useful is Image-Based Active Learning for Plant Organ Segmentation?}

%%%%%% Authors %%%%%%
% Authors should be listed in order of contribution to the paper, by first name, then middle initial (if any), followed by last name.
% Authors should be listed in the order in which they will appear in the published version if the manuscript is accepted. 
% Use an asterisk (*) to identify the corresponding author, and be sure to include that person’s e-mail address. Use symbols (in this order: †, ‡, §, ||, ¶, #, ††, ‡‡, etc.) for author notes, such as present addresses, “These authors contributed equally to this work” notations, and similar information.
% You can include group authors, but please include a list of the actual authors (the group members) in the Supplementary Materials.
%%%%%% Date %%%%%%
% Date is optional
\date{}

%%%%%% Spacing %%%%%%
% Use paragraph spacing of 1.5 or 2 (for double spacing, use command \doublespacing)
\onehalfspacing

\begin{document}

\maketitle

%%%%%% Abstract %%%%%%


%%%%%% Main Text %%%%%%

% Figure Moved to the main paper

% \section{Dataset Class Imbalance}

% Plant phenotying segmentation datasets have less classes as compared to standard vision segmentation datasets. In segmentation datasets each and every pixel is assigned a class label. A lot of pixels in the plant phenotying datasets belong to the background class. This leads to a heavy class imbalance in the dataset which is shown in Figure S\ref{fig:imbalance}. The imbalance makes the training of models difficult.

% \begin{figure}[!htb]
%     \centering
%     \includegraphics[width=\linewidth]{images/imbalance.pdf}
%     \caption{Dataset Class Imbalance}
%     \label{fig:imbalance}
% \end{figure}

\section{Additional Results}

\subsection{Active Sample Sets Overlap}

Figure S\ref{fig:apple-al-overlap} and S\ref{fig:rice-al-overlap} show overlap between active sample sets picked by different AL methods on Apple and Rice datasets respectively.

\begin{figure*}[!htb]
    \centering
    \includegraphics[width=.3\textwidth]{images/apple/Apple_1.pdf}
    \includegraphics[width=.3\textwidth]{images/apple/Apple_3.pdf}
    \includegraphics[width=.3\textwidth]{images/apple/Apple_5.pdf}
    \caption{Overlap of active samples sets picked by different AL strategies on Apple dataset}
    \label{fig:apple-al-overlap}
\end{figure*}

\begin{figure*}[!htb]
    \centering
    \includegraphics[width=.3\textwidth]{images/rice/Rice_1.pdf}
    \includegraphics[width=.3\textwidth]{images/rice/Rice_3.pdf}
    \includegraphics[width=.3\textwidth]{images/rice/Rice_5.pdf}
    \caption{Overlap of active samples sets picked by different AL strategies on Rice dataset}
    \label{fig:rice-al-overlap}
\end{figure*}

\subsection{Image Scale}
Figure S\ref{fig:apple-scale-overlap} and S\ref{fig:rice-scale-overlap} show overlap between active sample sets picked by ENT models trained on different image scales on Apple and Rice datasets respectively.

\begin{figure*}[!htb]
    \centering
    \includegraphics[width=.3\textwidth]{images/apple/Apple_Entropy_1.pdf}
    \includegraphics[width=.3\textwidth]{images/apple/Apple_Entropy_3.pdf}
    \includegraphics[width=.3\textwidth]{images/apple/Apple_Entropy_5.pdf}
    \caption{Overlap between active sample sets picked by ENT models trained on different image scales (Apple). Left: After Episode 1; Middle: After Episode 3; Right: After Episode 5;}
    \label{fig:apple-scale-overlap}
\end{figure*}

\begin{figure*}[!htb]
    \centering
    \includegraphics[width=.3\textwidth]{images/rice/Rice_Entropy_1.pdf}
    \includegraphics[width=.3\textwidth]{images/rice/Rice_Entropy_3.pdf}
    \includegraphics[width=.3\textwidth]{images/rice/Rice_Entropy_5.pdf}
    \caption{Overlap between active sample sets picked by ENT models trained on different image scales (Rice). Left: After Episode 1; Middle: After Episode 3; Right: After Episode 5;}
    \label{fig:rice-scale-overlap}
\end{figure*}

% \subsection{Data Augmentation}

% \begin{figure}[!htb]
%     \centering
%     \includegraphics[width=0.45\textwidth]{images/aug.pdf}
%     \caption{Caption}
%     \label{fig:supp-aug}
% \end{figure}

%\begin{figure}[!htb]
%   \begin{minipage}{0.48\textwidth}
%     \centering
%     \includegraphics[width=\linewidth]{images/aug.pdf}
%     \caption{Effect of data augmentation on AL performance}
%   \end{minipage}\hfill
% \end{figure}


\subsection{Initial Pool Size}

Figure S\ref{fig:supp-init-pool} shows the plots for initial pool sizes of 50, 100 and 150 for LC, MAR and DBAL for Apple, Wheat and Rice datasets.

\begin{figure*}
    \centering
    \includegraphics[width=.3\textwidth]{images/apple/init_confidence.pdf}
    \includegraphics[width=.3\textwidth]{images/wheat/init_confidence.pdf}
    \includegraphics[width=.3\textwidth]{images/rice/init_confidence.pdf}
    
    \includegraphics[width=.3\textwidth]{images/apple/init_margin.pdf}
    \includegraphics[width=.3\textwidth]{images/wheat/init_margin.pdf}
    \includegraphics[width=.3\textwidth]{images/rice/init_margin.pdf}
    
    \includegraphics[width=.3\textwidth]{images/apple/init_dbal.pdf}
    \includegraphics[width=.3\textwidth]{images/wheat/init_dbal.pdf}
    \includegraphics[width=.3\textwidth]{images/rice/init_dbal.pdf}
    \caption{Effect of Initial Pool Size on Active Learning strategies. Columns 1,2 and 3 show dataset Apple, Wheat and Rice respectively.}
    \label{fig:supp-init-pool}
\end{figure*}

\subsection{Effect of Batch Size}

Figure S\ref{fig:al-batch-size} shows the plots for batch sizes of 50, 100 and 150 for LC, MAR and DBAL for Apple, Wheat and Rice datasets.

\begin{figure*}
    \centering
    \includegraphics[width=.3\textwidth]{images/apple/batch_confidence.pdf}
    \includegraphics[width=.3\textwidth]{images/wheat/batch_confidence.pdf}
    \includegraphics[width=.3\textwidth]{images/rice/batch_confidence.pdf}
    
    \includegraphics[width=.3\textwidth]{images/apple/batch_margin.pdf}
    \includegraphics[width=.3\textwidth]{images/wheat/batch_margin.pdf}
    \includegraphics[width=.3\textwidth]{images/rice/batch_margin.pdf}
    
    \includegraphics[width=.3\textwidth]{images/apple/batch_dbal.pdf}
    \includegraphics[width=.3\textwidth]{images/wheat/batch_dbal.pdf}
    \includegraphics[width=.3\textwidth]{images/rice/batch_dbal.pdf}
    \caption{Effect of Batch Size on Active Learning strategies. Columns 1,2 and 3 show dataset Apple, Wheat and Rice respectively.}
    \label{fig:al-batch-size}
\end{figure*}


\subsection{Validation Set Size}

Figure S\ref{fig:val} shows the plots for the varying validation set size for LC, MAR and DBAL for Apple, Wheat and Rice datasets.

\begin{figure*}
    \centering
    \includegraphics[width=.3\textwidth]{images/apple/val_confidence.pdf}
    \includegraphics[width=.3\textwidth]{images/wheat/val_confidence.pdf}
    \includegraphics[width=.3\textwidth]{images/rice/val_confidence.pdf}
    
    \includegraphics[width=.3\textwidth]{images/apple/val_margin.pdf}
    \includegraphics[width=.3\textwidth]{images/wheat/val_margin.pdf}
    \includegraphics[width=.3\textwidth]{images/rice/val_margin.pdf}
    
    \includegraphics[width=.3\textwidth]{images/apple/val_dbal.pdf}
    \includegraphics[width=.3\textwidth]{images/wheat/val_dbal.pdf}
    \includegraphics[width=.3\textwidth]{images/rice/val_dbal.pdf}
    \caption{Effect of Validation set size on Active Learning strategies. Columns 1,2 and 3 show dataset Apple, Wheat and Rice respectively.}
    \label{fig:val}
\end{figure*}

\subsection{Train Validation Split Ratio}

Figure S\ref{fig:train-val-split} shows the plots for the varying Train Validation splits for LC, MAR and DBAL for Apple, Wheat and Rice datasets.

\begin{figure*}
    \centering
    \includegraphics[width=.3\textwidth]{images/apple/trainval_confidence.pdf}
    \includegraphics[width=.3\textwidth]{images/wheat/trainval_confidence.pdf}
    \includegraphics[width=.3\textwidth]{images/rice/trainval_confidence.pdf}
    
    \includegraphics[width=.3\textwidth]{images/apple/trainval_margin.pdf}
    \includegraphics[width=.3\textwidth]{images/wheat/trainval_margin.pdf}
    \includegraphics[width=.3\textwidth]{images/rice/trainval_margin.pdf}
    
    \includegraphics[width=.3\textwidth]{images/apple/trainval_dbal.pdf}
    \includegraphics[width=.3\textwidth]{images/wheat/trainval_dbal.pdf}
    \includegraphics[width=.3\textwidth]{images/rice/trainval_dbal.pdf}
    \caption{Effect of Train-Validation set split on Active Learning strategies. Columns 1,2 and 3 show dataset Apple, Wheat and Rice respectively.}
    \label{fig:train-val-split}
\end{figure*}

\printbibliography

\end{document}
